# Supplementary material for: Uterine Artery Pulsatility Index in Singleton Pregnancies Conceived via Assisted Reproductive Technology Versus Spontaneous Conception: A Systematic Review and Meta-Analysis
Source: Diagnostics (Basel). 2025 Aug 29;15(17):2192. doi: 10.3390/diagnostics15172192 (PMC12427646; doi:10.3390/diagnostics15172192)
Supplement: Supplementary file 1 [file diagnostics-15-02192-s001.zip]

Archive with 3 entries (3 files):
- PRISMA_2020_checklist (1).pdf
- Supplementary figures.pdf
- Supplementary Table.pdf
